# Supplementary material for: Multilayered Fabrication Containing Wind Turbine Blade Solid Wastes for High-Performance Composite Fibers
Source: ACS Mater Au. 2025 Jul 17;5(5):809–22. doi: 10.1021/acsmaterialsau.5c00041 (PMC12426776; doi:10.1021/acsmaterialsau.5c00041)
Supplement: Supplementary file 2 [file mg5c00041_si_002.zip]

Archive with 3 entries (2 files):
- vertical burn test/
- vertical burn test/Carbonized fiber 10PAN-1GF 256 (1).avi
- vertical burn test/precursor 10PAN-1GF 256.avi
